# Supplementary material for: Exposure Scenarios for Estimating Contaminant Levels in Healthy Sustainable Dietary Models: Omnivorous vs. Vegetarian
Source: Foods. 2024 Nov 17;13(22):3659. doi: 10.3390/foods13223659 (PMC11593607; doi:10.3390/foods13223659)
Supplement: Supplementary file 1 [file foods-13-03659-s001.zip]

Archive with 4 entries (4 files):
- Data S1.pdf
- Table S1.pdf
- Table S2.pdf
- Table S3.pdf
